# Supplementary material for: Circulating ANGPTL8 as a Potential Protector of Metabolic Complications in Patients with Psoriasis
Source: J Clin Med. 2023 Mar 17;12(6):2346. doi: 10.3390/jcm12062346 (PMC10058172; doi:10.3390/jcm12062346)
Supplement: Supplementary file 1 [file jcm-12-02346-s001.zip]

Archive with 1 entries (1 files):
- jcm-2206835-supplementary.pdf
